# Supplementary material for: Energy Landscapes and Heat Capacity Signatures for Monomers and Dimers of Amyloid-Forming Hexapeptides
Source: Int J Mol Sci. 2023 Jun 25;24(13):10613. doi: 10.3390/ijms241310613 (PMC10341876; doi:10.3390/ijms241310613)
Supplement: Supplementary file 1 [file ijms-24-10613-s001.zip]

Archive with 1 entries (1 files):
- ijms-2432437-supplementary.pdf
